# Supplementary material for: Prevalence of trachoma and associated factors in the rural area of the department of Vaupés, Colombia
Source: PLoS One. 2020 May 19;15(5):e0229297. doi: 10.1371/journal.pone.0229297 (PMC7237033; doi:10.1371/journal.pone.0229297)
Supplement: S1 Table — Vaupés 2012–2013. (XLSX) [file pone.0229297.s003.xlsx]

## Sheet: S1 Table
S1 Table. Representativeness in the survey of participants, according to age group and district. Vaupés 2012-2013
	Western District	Eastern District	Total Rural Area
	n (%)	n (%)	n (%)
Existing communities	134	82	216
Visited communities	134	82	216
Children 1 - 9 years old
Listed	3.024	1.77	4.794
Examined	2,758 (91.2%)	1,769 (99.9%)	4,527 (94.4%)
People aged ≥ 15 years old
Listed	5.105	3.192	8.297
Examined	4,516 (88.5%)	3,037 (95.1%)	7,533 (91%)
Total people included
Listed	8.129	4.962	13.091
Examined	7,274 (89.5%)	4,806 (96.9%)	12,080 (92.3%)
