# Supplementary material for: Prevalence of trachoma and associated factors in the rural area of the department of Vaupés, Colombia
Source: PLoS One. 2020 May 19;15(5):e0229297. doi: 10.1371/journal.pone.0229297 (PMC7237033; doi:10.1371/journal.pone.0229297)
Supplement: S2 Table — (XLSX) [file pone.0229297.s004.xlsx]

## Sheet: S2 Table
S2 Table. Distribution of the communities by number of inhabitants listed by district
Number of inhabitants of the communitiesa	Western district	Eastern district	Total
	n (%)b	n (%)b
39 and less	41 (30.6)	36 (43.9)	77 (35.6)
40 - 99	69 (51.6)	27 (32.9)	96 (44.4)
100 - 149	12 (8.9)	8 (9.8)	20 (9.3)
150 and more	12 (8.9)	11 (13.4)	23 (10.7)
Total rural area	134	82	216
a Includes people of all age groups
bNumber of communities by rank of inhabitants and (proportion).
