# Supplementary material for: Prevalence of trachoma and associated factors in the rural area of the department of Vaupés, Colombia
Source: PLoS One. 2020 May 19;15(5):e0229297. doi: 10.1371/journal.pone.0229297 (PMC7237033; doi:10.1371/journal.pone.0229297)
Supplement: S3 Table — Colombia, Vaupés 2012–2013. (XLSX) [file pone.0229297.s005.xlsx]

## Sheet: S3 Table
S3 Table. Distribution of the weighted prevalence of the clinical forms of trachoma according to district. Colombia, Vaupés 2012-2013
Clinical forms and age of the evaluated	Western district		Eastern district		Total Vaupés
	na/Nb	95% CI d	na/Nb	95% CI d	na/Nb	95% CI d	ORe	95% CI f	P-value g
	(%)c		(%)c		(%)c
TF 1 to 9 years old	599/2,758	20.22 – 23.30	483/1,939	23.05 – 26.9	1,083/4,697	21.86 – 24.27	1.2	1.04 - 1.37	0.010
	(21.7)		(24.9)		(23.0)
TI 1 to 9 years old	45/2,758	1.22 – 2.18	217/1,939	9.87 – 12.67	262/4,697	4.96 - 6.27	7.6	5.48 - 10.53	<0.001
	(1.6)		(11.2)		(5.6)
TS ≥ 15 yeards old	400/4,750	7.66 - 9.24	435/3,431	11.61 – 13.83	835/8,181	9.56 – 10.88	1.6	1.37 - 1.82	<0.001
	(8.4)		(12.7)		(10.2)
TT ≥ 15 years old	14/4,750	0.17 – 0.49	63/3,431	1.44 – 2.35	77/8,181	0.75 – 1.17	6.5	3.62 – 11.69	<0.001
	(0.3)		(1.8)		(0.9)
CO ≥ 15 years old	2/4,750	0.01 – 0.16	43/3,431	0.93 – 1.68	45/8,181	0.39 – 0.72	28.6	7.16 – 114,21	<0.001
	(0.04)		(1.3)		(0.6)
S3 Table. Distribution of the unweighted prevalence of the clinical forms of trachoma according to district. Colombia, Vaupés 2012-2013
Clinical forms and age of the evaluated	Western district		Eastern district		Total Vaupes
	na/Nb	95% CI d	na/Nb	95% CI d	na/Nb	95% CI d	ORe	95% CI f	P-value g
	(%)c		(%)c		(%)c
TF 1 to 9 years old	599/2,758	20.22 – 23.30	441/1,769	22.97 – 27.00	1,040/4,527	21.77 – 24.22	1.2	1.04 - 1.38	0.012
	(21.7)		(24.9)		(23.0)
TI 1 to 9 years old	45/2,758	1.22 – 2.18	198/1,769	9.81 – 12.75	243/4,527	4.75 - 6.06	7.6	5.43 - 10.81	<0.001
	(1.6)		(11.2)		(5.4)
TS ≥ 15 yeards old	380/4,516	7.64 9.26	385/3,037	11.54 – 13.91	765/7,553	9.47 – 10.83	1.6	1.36 - 1.83	<0.001
	(8.4)		(12.7)		(10.1)
TT ≥ 15 years old	13/4,516	0.17 – 0.49	56/3,037	1.42 – 2.39	69/7,553	0.72 – 1.15	6.6	3.55 - 13.14	<0.001
	(0.3)		(1.8)		(0.9)
CO ≥ 15 years old	2/4,516	0.01 – 0.16	38/3,037	0.91 – 1.71	40/7,553	0.39 – 0.72	29.0	7.49 - 247.97	<0.001
	(0.04)		(1.3)		(0.5)
a Number of people with the clinical sign
b Number of people examined
c Prevalence as a percentage
d 95% Confidence interval of prevalence
e Odds Ratio
f 95% Confidence interval of the Odds Ratio
g Test for differences in prevalence between districts. Statistical significance, Chi square test.
