# Supplementary material for: Prevalence of trachoma and associated factors in the rural area of the department of Vaupés, Colombia
Source: PLoS One. 2020 May 19;15(5):e0229297. doi: 10.1371/journal.pone.0229297 (PMC7237033; doi:10.1371/journal.pone.0229297)
Supplement: S4 Table — (XLSX) [file pone.0229297.s006.xlsx]

## Sheet: Hoja1
No	Localización					Identificación		Fecha nacimiento			Sociodemográficas						Clínica tracoma					Factores de Asociados
	Distrito	Zona	Comunidad/zona	Latitud	Longitud	Nombre	Sexo	Día	Mes	Año	Edad	Grado escolar	EmbarazoT1	EAPB	Grupo étnico	Pueblo_Indígena	TF	TI	TS	TT	CO	Distancia agua	Secreciones cara	Manos sucias	Moscas en la cara	Piso de tierra	Pies descalzos	Disposición de excretas	Letrina	Animales en la casa	Convive con animales
